# Supplementary material for: Pyrazinamide-resistant Tuberculosis Obscured From Common Targeted Molecular Diagnostics
Source: Drug Resist Updat. Author manuscript; Available in PMC 2023 Jul 3. (PMC10317212; doi:10.1016/j.drup.2023.100959)
Supplement: Supplementary Material [file NIHMS1907051-supplement-Supplementary_Material.zip]

Archive with 3 entries (3 files):
- 1-s2.0-S1368764623000420-mmc2_lrg.jpg
- 1-s2.0-S1368764623000420-mmc1.docx
- 1-s2.0-S1368764623000420-mmc2.jpg
